# Supplementary material for: Clinical Features, Video Head Impulse Test, and Subjective Visual Vertical of Acute and Symptom-Free Phases in Patients with Definite Vestibular Migraine
Source: Biomedicines. 2025 Mar 30;13(4):825. doi: 10.3390/biomedicines13040825 (PMC12024932; doi:10.3390/biomedicines13040825)
Supplement: Supplementary file 1 [file biomedicines-13-00825-s001.zip]

Archive with 4 entries (4 files):
- Supplementary File S1 - STROBE checklist.pdf
- Supplementary File S2 - Informed consent.pdf
- Supplementary File S3 - Diagnostic criteria.pdf
- Supplementary File S4 - LMM results.pdf
